# Supplementary material for: The Longitudinal Interplay between Sleep, Anthropometric Indices, Eating Behaviors, and Nutritional Aspects: A Systematic Review and Meta-Analysis
Source: Nutrients. 2023 Jul 18;15(14):3179. doi: 10.3390/nu15143179 (PMC10385596; doi:10.3390/nu15143179)
Supplement: Supplementary file 1 [file nutrients-15-03179-s001.zip]

Archive with 1 entries (1 files):
- nutrients-2441881-supplementary.pdf
